# Supplementary material for: Interactions and Stability of Gut Microbiota in Zebrafish Increase with Host Development
Source: Microbiol Spectr. 2022 Mar 21;10(2):e01696-21. doi: 10.1128/spectrum.01696-21 (PMC9045336; doi:10.1128/spectrum.01696-21)
Supplement: SUPPLEMENTAL FILE 2 — Supplemental material. Download SPECTRUM01696-21_Supp_2_seq12.xlsx, XLSX file, 0.01 MB [file spectrum01696-21_supp_2_seq12.xlsx]

## Sheet: Table S2
Table S2 Topological properties of the constructed molecular ecological networks.
Category		Developmental stages*				Sampling points								Other
Sub-category		12-26 dph	27-42 dph	56-98 dph		12 dph	20 dph	27 dph	42 dph	56 dph	70 dph	98 dph		Water
Empirical network	Similarity threshold	0.802	0.802	0.802		0.802	0.802	0.802	0.802	0.802	0.802	0.802		0.802
	Total nodes	168	179	267		273	139	261	326	501	492	178		656
	Total links	350	421	889		3373	540	1390	2089	5148	4847	722		14596
	R squared of power-law	0.836005	0.848468	0.825811		0.529108	0.76026	0.854339	0.85258	0.82573	0.809996	0.83347		0.718442
	Module number	13	12	15		7	11	15	14	13	14	11		8
	Modularity (M)	0.482925	0.489429	0.374416		0.155361	0.307094	0.280696	0.259104	0.265019	0.213786	0.357254		0.166543
	Geodesic efficiency (E)	0.349168	0.334575	0.394759		0.532274	0.423413	0.412456	0.445815	0.455321	0.503976	0.381867		0.546374
	Harmonic geodesic distance (HD)	2.86395	2.98887	2.53319		1.87873	2.36176	2.4245	2.24308	2.19625	1.98422	2.61871		1.83025
	Centralization of stress centrality (CS)	2.45139	1.56777	5.31167		1.23876	0.929665	11.997	3.20767	3.74498	5.2063	1.4298		6.85823
	Connectedness (Con)	0.778158	0.810244	0.842274		0.879902	0.785111	0.845977	0.85278	0.914259	0.91268	0.733955		0.972756
	Average degree (avgK)	4.16667	4.70391	6.65918		24.7106	7.76978	10.6513	12.816	20.5509	19.7033	8.11236		44.5
	Average weighted degree (avgKw)	3.45857	3.89345	5.47052		21.0691	6.59327	8.94864	10.6757	17.1991	16.4577	6.78612		37.1892
	Average clustering coefficient (avgCC)	0.1245	0.128276	0.0508043		0.158719	0.227401	0.119429	0.0755057	0.114554	0.0678577	0.0873338		0.0819478
	Average path distance (GD)	3.08245	3.41106	2.94941		2.1885	2.50691	2.858	2.57847	2.85368	2.41852	2.62273		2.46831
	Centralization of degree (CD)	0.277758	0.143719	0.285374		0.382543	0.339892	0.249406	0.338025	0.284032	0.497535	0.222201		0.337671
	Centralization of betweenness (CB)	0.249823	0.112215	0.156538		0.0594911	0.194173	0.127936	0.119378	0.0940468	0.15561	0.0980924		0.0382941
	Density (D)	0.0249501	0.0264265	0.0250345		0.0908479	0.0563028	0.0409667	0.0394337	0.0411018	0.0401288	0.0458325		0.0679389
	Transitivity (Trans)	0.0192582	0.041751	0.00482849		0.0880976	0.0649667	0.0621275	0.0427469	0.0556981	0.0339711	0.0432718		0.0476633
Random networks**	Modularity (M)	0.437±0.009	0.429±0.011	0.338±0.010		0.168±0.007	0.289±0.009	0.2610±0.008	0.245±0.009	0.253±0.006		0.304±0.011
	Geodesic efficiency (E)	0.412±0.009	0.394±0.009	0.434±0.008			0.494±0.013	0.440±0.010	0.461±0.007	0.469±0.005	0.511±0.004	0.449±0.010		0.550±0.001
	Harmonic geodesic distance (HD)	2.429±0.055	2.542±0.055	2.305±0.043			2.024±0.057	2.274±0.051	2.171±0.033	2.134±0.022	1.957±0.013	2.230±0.048		1.820±0.005
	Centralization of stress centrality (CS)	0.994±0.160	0.702±0.136	1.439±0.197		1.006±0.083		1.043±0.342	2.179±0.209	2.413±0.681	3.059±0.362	0.842±0.121		5.584±0.455
	Connectedness (Con)	0.935±0.027	0.931±0.026	0.901±0.023			0.963±0.035					0.893±0.026
* The stages were divided with reference to our previous study (1).
**100 random networks generated by randomly rewiring all the links of a corresponding empirical network with the identical numbers of nodes and links. Values shown are the mean values and standard derivations from 100 random networks, and only given those significantly (p < 0.05) different from the corresponding empirical network.
